# Supplementary material for: Amoxicillin Retention/Release in Agricultural Soils Amended with Different Bio-Adsorbent Materials
Source: Materials (Basel). 2022 Apr 28;15(9):3200. doi: 10.3390/ma15093200 (PMC9100866; doi:10.3390/ma15093200)
Supplement: Supplementary file 1 [file materials-15-03200-s001.zip]

Archive with 1 entries (1 files):
- materials-1673067-supplementary.pdf
